# Supplementary material for: Biphasic monopolar electrical stimulation induces rapid and directed galvanotaxis in adult subependymal neural precursors
Source: Stem Cell Res Ther. 2015 Apr 12;6(1):67. doi: 10.1186/s13287-015-0049-6 (PMC4413998; doi:10.1186/s13287-015-0049-6)
Supplement: Additional file 1: — is a table summarizing BPMP pulse parameters that failed to induce NPC galvanotaxis. Biphasic pulses consisting of these parameters failed to induce NPC galvanotaxis. [file 13287_2015_49_MOESM1_ESM.xlsx]

## Sheet: Sheet1
Cathodal Amplitude (mA)	Anodal Amplitude (mA)	Cathodal Pulse Width (µs)	Anodal Pulse Width (µs)	Frequency (Hz)
5	1.25	500	2000	50
5	1.25	500	2000	100
5	1.25	250	1000	50
5	1.25	250	1000	100
5	1.25	250	1000	200
4	1	500	2000	100
4	1	500	2000	200
3	0.75	500	2000	50
3	0.75	500	2000	100
